# Supplementary material for: Synthesis and Characterizations of Na4MnCr(PO4)3/rGO as NASICON-Type Cathode Materials for Sodium-ion Batteries
Source: Polymers (Basel). 2022 Sep 27;14(19):4046. doi: 10.3390/polym14194046 (PMC9570804; doi:10.3390/polym14194046)
Supplement: Supplementary file 1 [file polymers-14-04046-s001.zip]

Archive with 1 entries (1 files):
- polymers-1929513-supplementary.pdf
